# Supplementary material for: Coverage of iron and folic acid supplementation in India: progress under the Anemia Mukt Bharat strategy 2017–20
Source: Health Policy Plan. 2022 Feb 28;37(5):597–606. doi: 10.1093/heapol/czac015 (PMC9113188; doi:10.1093/heapol/czac015)
Supplement: czac015_Supp [file czac015_supp.zip]

Archive with 1 entries (1 files):
- IFA_Supplementation_Coverage_Supplementary_Tables_Figures_Nov29_2021.docx
